# Supplementary material for: Bioactivity Screening and Chemical Characterization of Biocompound from Endophytic Neofusicoccum parvum and Buergenerula spartinae Isolated from Mangrove Ecosystem
Source: Microorganisms. 2023 Jun 16;11(6):1599. doi: 10.3390/microorganisms11061599 (PMC10303876; doi:10.3390/microorganisms11061599)
Supplement: Supplementary file 1 [file microorganisms-11-01599-s001.zip]

Archive with 1 entries (1 files):
- microorganisms-2416546-supplementary.pdf
